# Supplementary material for: New morphological and molecular data on the little-known pontellid Calanopia media Gurney, 1927 (Crustacea, Copepoda, Calanoida) from the Red Sea, with notes on its diel vertical distribution
Source: Zookeys. 2020 Mar 25;922:13–33. doi: 10.3897/zookeys.922.46977 (PMC7113325; doi:10.3897/zookeys.922.46977)
Supplement: XML Treatment for Calanopia media [file zookeys.922.46977-treatment1.xml]

<!DOCTYPE tp:taxon-treatment
  PUBLIC "-//TaxonX//DTD Taxonomic Treatment Publishing DTD v0 20100105//EN" "tax-treatment-NSO.dtd">
<tp:taxon-treatment xmlns:tp="http://www.plazi.org/taxpub"><tp:treatment-meta><kwd-group><label>Taxon classification</label><kwd><named-content xmlns:xlink="http://www.w3.org/1999/xlink" content-type="kingdom">Animalia</named-content></kwd><kwd><named-content xmlns:xlink="http://www.w3.org/1999/xlink" content-type="order">Calanoida</named-content></kwd><kwd><named-content xmlns:xlink="http://www.w3.org/1999/xlink" content-type="family">Pontellidae</named-content></kwd></kwd-group><mixed-citation publication-type="journal"><person-group><name><surname>El-Sherbiny</surname><given-names>Mohsen M.</given-names></name><name><surname>Al-Harbi</surname><given-names>Mamdouh A.</given-names></name></person-group><article-title>New morphological and molecular data on the little-known pontellid <italic><tp:taxon-name><tp:taxon-name-part taxon-name-part-type="genus" reg="Calanopia">Calanopia</tp:taxon-name-part> <tp:taxon-name-part taxon-name-part-type="species" reg="media">media</tp:taxon-name-part></tp:taxon-name></italic> Gurney, 1927 (<tp:taxon-name><tp:taxon-name-part taxon-name-part-type="subphylum">Crustacea</tp:taxon-name-part></tp:taxon-name>, <tp:taxon-name><tp:taxon-name-part taxon-name-part-type="subclass">Copepoda</tp:taxon-name-part></tp:taxon-name>, <tp:taxon-name><tp:taxon-name-part taxon-name-part-type="order">Calanoida</tp:taxon-name-part></tp:taxon-name>) from the Red Sea, with notes on its diel vertical distribution</article-title><source>Zookeys</source><day>25</day><month>3</month><year>2020</year><volume>922</volume><fpage>13</fpage><lpage>33</lpage><pub-id pub-id-type="doi">10.3897/zookeys.922.46977</pub-id></mixed-citation></tp:treatment-meta><tp:nomenclature><tp:taxon-name><object-id xmlns:xlink="http://www.w3.org/1999/xlink" content-type="arpha" xlink:type="simple">29A12CC7-BCF1-5A3F-B9FA-F2B5C0487D69</object-id>
              <tp:taxon-name-part taxon-name-part-type="genus" reg="Calanopia">Calanopia</tp:taxon-name-part>
              <tp:taxon-name-part taxon-name-part-type="species" reg="media">media</tp:taxon-name-part>
            </tp:taxon-name><tp:taxon-authority>Gurney, 1927</tp:taxon-authority><xref ref-type="fig" rid="F1">Figs 1</xref><xref ref-type="fig" rid="F2">, 2</xref><xref ref-type="fig" rid="F3">, 3</xref><xref ref-type="fig" rid="F4">, 4</xref><xref ref-type="fig" rid="F5">, 5</xref><xref ref-type="fig" rid="F6">, 6</xref></tp:nomenclature><tp:treatment-sec sec-type="material" id="SECID0EKKAC"><title>Material examined.</title><p>36 females (body length: 1.17–1.32 mm, mean ± SD: 1.25±0.051 mm) and 25 males (body length: 1.10–1.26 mm, mean ± SD: 1.14±0.048 mm); whole specimens in 70% ethanol were deposited in the Natural History Museum, London [Registration number: NHMUK 2018. 1538–1547]. All specimens were collected at Obhur Creek, central Red Sea (<named-content xmlns:xlink="http://www.w3.org/1999/xlink" content-type="dwc:verbatimCoordinates" xlink:type="simple"><named-content content-type="geo-json" specific-use="{&#34;type&#34;:&#34;Point&#34;,&#34;coordinates&#34;:[39.094878,21.708953]}" id="NCID0ETKAC" xlink:type="simple">21°42'32.23"N, 39°5'41.56"E</named-content></named-content>) on 21 January 2016 by M.M. El-Sherbiny.</p></tp:treatment-sec><tp:treatment-sec sec-type="DNA-barcode" id="SECID0EYKAC"><title>DNA-barcode.</title><p>The mitochondrial gene cytochrome oxidase subunit (<abbrev xmlns:xlink="http://www.w3.org/1999/xlink" xlink:title="mitochondrial gene cytochrome oxidase subunit I" id="ABBRID0E5KAC" xlink:type="simple">mtCOI</abbrev>) sequences were submitted to GenBank (GenBank Accession numbers for <italic><tp:taxon-name><tp:taxon-name-part taxon-name-part-type="genus" reg="Calanopia">C.</tp:taxon-name-part> <tp:taxon-name-part taxon-name-part-type="species" reg="elliptica">elliptica</tp:taxon-name-part></tp:taxon-name></italic>: <ext-link xmlns:xlink="http://www.w3.org/1999/xlink" ext-link-type="gen" xlink:href="MN796254" xlink:type="simple">MN796254</ext-link>; <italic><tp:taxon-name><tp:taxon-name-part taxon-name-part-type="genus" reg="Calanopia">C.</tp:taxon-name-part> <tp:taxon-name-part taxon-name-part-type="species" reg="media">media</tp:taxon-name-part></tp:taxon-name></italic>: <ext-link xmlns:xlink="http://www.w3.org/1999/xlink" ext-link-type="gen" xlink:href="MN445608" xlink:type="simple">MN445608</ext-link>–<ext-link xmlns:xlink="http://www.w3.org/1999/xlink" ext-link-type="gen" xlink:href="MN445611" xlink:type="simple">MN445611</ext-link>; <italic><tp:taxon-name><tp:taxon-name-part taxon-name-part-type="genus" reg="Calanopia">C.</tp:taxon-name-part> <tp:taxon-name-part taxon-name-part-type="species" reg="minor">minor</tp:taxon-name-part></tp:taxon-name></italic>: <ext-link xmlns:xlink="http://www.w3.org/1999/xlink" ext-link-type="gen" xlink:href="MN796251" xlink:type="simple">MN796251</ext-link>–<ext-link xmlns:xlink="http://www.w3.org/1999/xlink" ext-link-type="gen" xlink:href="MN796253" xlink:type="simple">MN796253</ext-link>; <italic><tp:taxon-name><tp:taxon-name-part taxon-name-part-type="genus" reg="Calanopia">C.</tp:taxon-name-part> <tp:taxon-name-part taxon-name-part-type="species" reg="thompsoni">thompsoni</tp:taxon-name-part></tp:taxon-name></italic>: <ext-link xmlns:xlink="http://www.w3.org/1999/xlink" ext-link-type="gen" xlink:href="MN796255" xlink:type="simple">MN796255</ext-link>–<ext-link xmlns:xlink="http://www.w3.org/1999/xlink" ext-link-type="gen" xlink:href="MN796256" xlink:type="simple">MN796256</ext-link>).</p></tp:treatment-sec><tp:treatment-sec sec-type="description" id="SECID0ERNAC"><title>Description.</title><p><bold>Female. <italic><tp:taxon-name><tp:taxon-name-part taxon-name-part-type="genus" reg="Prosome">Prosome</tp:taxon-name-part></tp:taxon-name></italic></bold> (Fig. <xref ref-type="fig" rid="F1">1A, B</xref>) elliptical, without lateral hooks; cephalosome and first pedigerous somite completely separated; fourth and fifth pedigerous somites completely fused, with dorsal suture visible; posterior corners of prosome symmetrical, sharply pointed, extending nearly one-third of way along genital compound somite. Rostrum with broad base and pair of rounded lobes, each terminating in a tapering point (Figs <xref ref-type="fig" rid="F1">1C</xref>, <xref ref-type="fig" rid="F2">2A</xref>). Urosome (Figs <xref ref-type="fig" rid="F1">1D, E</xref>, <xref ref-type="fig" rid="F2">2B, C</xref>) with 2 free somites: genital compound somite symmetrical in dorsal view, with 2 unequal ventral spinules on right side, ventral surface with smooth, evenly rounded operculum located posterior to mid-length (Figs <xref ref-type="fig" rid="F1">1E</xref>, <xref ref-type="fig" rid="F2">2C</xref>); second urosomite symmetrical and slightly shorter than genital compound somite; caudal rami asymmetrical; right ramus broader and expanded anteromedially, slightly shorter than left ramus, each ramus carrying 5 plumose setae (II–VI) along distal margin and a reduced seta (seta VII) located on dorsal surface near medial distal angle.</p><fig id="F1" position="float" orientation="portrait"><object-id xmlns:xlink="http://www.w3.org/1999/xlink" content-type="doi" xlink:type="simple">10.3897/zookeys.922.46977.figure1</object-id><object-id xmlns:xlink="http://www.w3.org/1999/xlink" content-type="arpha" xlink:type="simple">7F45EFFB-65FB-5AD5-B6FA-3C8B106D09CC</object-id><label>Figure 1.</label><caption><p><italic><tp:taxon-name><tp:taxon-name-part taxon-name-part-type="genus" reg="Calanopia">Calanopia</tp:taxon-name-part> <tp:taxon-name-part taxon-name-part-type="species" reg="media">media</tp:taxon-name-part></tp:taxon-name></italic> female from the Red Sea <bold>A</bold> habitus, dorsal view <bold>B</bold> habitus, lateral view <bold>C</bold> rostrum, lateral view (rudimentary rostral notch indicated by arrow) <bold>D</bold> abdomen, ventral view <bold>E</bold> abdomen, dorsal view <bold>F–G</bold> antennule <bold>H</bold> antenna. Scale bars in mm.</p></caption><graphic xmlns:xlink="http://www.w3.org/1999/xlink" xlink:href="zookeys-922-013-g001.jpg" position="float" orientation="portrait" xlink:type="simple" id="oo_393808.jpg"><uri content-type="original_file" xlink:type="simple">https://binary.pensoft.net/fig/393808</uri></graphic></fig><fig id="F2" position="float" orientation="portrait"><object-id xmlns:xlink="http://www.w3.org/1999/xlink" content-type="doi" xlink:type="simple">10.3897/zookeys.922.46977.figure2</object-id><object-id xmlns:xlink="http://www.w3.org/1999/xlink" content-type="arpha" xlink:type="simple">53D8DF3B-E267-5796-B5FF-960A94571FA6</object-id><label>Figure 2.</label><caption><p>SEM micrographs of <italic><tp:taxon-name><tp:taxon-name-part taxon-name-part-type="genus" reg="Calanopia">Calanopia</tp:taxon-name-part> <tp:taxon-name-part taxon-name-part-type="species" reg="media">media</tp:taxon-name-part></tp:taxon-name></italic> female from the Red Sea <bold>A</bold> rostrum, ventral view <bold>B</bold> abdomen, dorsal view <bold>C</bold> abdomen, ventral view <bold>D</bold> leg 5, posterior view.</p></caption><graphic xmlns:xlink="http://www.w3.org/1999/xlink" xlink:href="zookeys-922-013-g002.jpg" position="float" orientation="portrait" xlink:type="simple" id="oo_393809.jpg"><uri content-type="original_file" xlink:type="simple">https://binary.pensoft.net/fig/393809</uri></graphic></fig><p><bold><italic><tp:taxon-name><tp:taxon-name-part taxon-name-part-type="genus" reg="Antennules">Antennules</tp:taxon-name-part></tp:taxon-name></italic></bold> (Fig. <xref ref-type="fig" rid="F1">1F, G</xref>) 18-segmented, slightly exceeding end of genital compound urosomite. Fusion pattern and armature elements as follows: ancestral segment I (segment 1) = 2 setae + aesthetasc (ae), II–VI (2) = 8 + ae, VII (3) = 2 + ae, VIII–X (4) = 7 (2 spiniform) + 2ae, XI (5) = 2 + ae, XII–XIII (6) = 4 (2 spiniform) + 2ae, XIV (7) = 1 +ae, XV (8) = 1 + ae, XVI (9) = 2 + ae, XVII–XVIII (10) = 4 + 2ae, XIX (11) = 2 + ae, XX (12) = 2 + ae, XXI (13) = 2 + ae, XXII (14) = 1, XXIII (15) = 1, XXIV (16) = 1 + 1, XXV (17) = 1 + ae+ 1, XXVI–XXVIII (18) = 5 + ae.</p><p><bold><italic>Antenna</italic></bold> (Fig. <xref ref-type="fig" rid="F1">1H</xref>) biramous; coxa with plumose seta distomedially; basis carrying 2 subequal plumose setae at distomedial angle; exopod 5-segmented, second segment longest with setal formula of 0, 2, 2, 1, 3. Endopod 2-segmented, first endopodal segment with 2 subequal lateral setae distally and furnished with fine setules distolaterally; second endopodal segment armed with 8 and 6 setae on proximal and distal lobes, respectively, laterodistal border with row of posterior spinules.</p><p><bold><italic>Mandible</italic></bold> (Fig. <xref ref-type="fig" rid="F3">3A</xref>). Gnathobase with eight teeth on cutting edge, third and fourth ventralmost teeth bicuspidate; patches of dagger-like spinules arranged at base of third to sixth ventralmost teeth; mandibular palp basis with 4 setae; endopod 2-segmented, first and second segments carrying 3 and 6 setae, respectively; exopod 5-segmented, first to fourth segments each with one seta and fifth segment with 3 setae.</p><p><bold><italic>Maxillule</italic></bold> (Mx1) (Fig. <xref ref-type="fig" rid="F3">3B</xref>). Praecoxal endite well developed and extended distally with 9 marginal and 4 posterior setae; coxal exite bearing 9 setae along distal margin; coxal endite with 3 setae; basal exite with long seta, proximal and distal endites with 3 and 2 setae, respectively. Exopod 1-segmented, with a total of 9 terminal setae. Endopod fused to basis, bearing 4 medial and 5 terminal setae.</p><p><bold><italic>Maxilla</italic></bold> (Mx2) (Fig. <xref ref-type="fig" rid="F3">3C</xref>). Praecoxal endite of syncoxa with 4 setae; proximal and distal coxal endites bearing 3 setae each; proximal and distal basal endites with 3 and 3 setae, respectively; endopod 3-segmented, with setal formula of 1, 1, 4.</p><p><bold><italic>Maxilliped</italic></bold> (Mxp) (Fig. <xref ref-type="fig" rid="F3">3D</xref>). Praecoxa and coxa completely fused, syncoxa with three endites carrying 2, 3, 2 setae on proximal, middle and distal endites, respectively; basal endite with 2 distal setae; endopod 4-segmented, first endopodal segment long, with 2 setae distally; other three endopodal segments shorter, bearing 1, 1 and 3 setae, respectively.</p><fig id="F3" position="float" orientation="portrait"><object-id xmlns:xlink="http://www.w3.org/1999/xlink" content-type="doi" xlink:type="simple">10.3897/zookeys.922.46977.figure3</object-id><object-id xmlns:xlink="http://www.w3.org/1999/xlink" content-type="arpha" xlink:type="simple">E6E7058B-B14F-5491-A2D5-66969ADF6F98</object-id><label>Figure 3.</label><caption><p><italic><tp:taxon-name><tp:taxon-name-part taxon-name-part-type="genus" reg="Calanopia">Calanopia</tp:taxon-name-part> <tp:taxon-name-part taxon-name-part-type="species" reg="media">media</tp:taxon-name-part></tp:taxon-name></italic> female from the Red Sea <bold>A</bold> mandible <bold>B</bold> maxillule <bold>C</bold> maxilla <bold>D</bold> maxilliped. Scale bars in mm.</p></caption><graphic xmlns:xlink="http://www.w3.org/1999/xlink" xlink:href="zookeys-922-013-g003.jpg" position="float" orientation="portrait" xlink:type="simple" id="oo_393810.jpg"><uri content-type="original_file" xlink:type="simple">https://binary.pensoft.net/fig/393810</uri></graphic></fig><p><bold><italic>Legs</italic></bold> 1–4 as in other members of the genus, with 3-segmented exopods and 2-segmented endopods as well as lateral spines with serrated hyaline margins (Fig. <xref ref-type="fig" rid="F4">4A–D</xref>): coxa of legs 1 to 3 bearing one medial seta and a patch of fine setules; coxa of leg 4 without medial seta. Seta and spine formula as follows (spines, Roman numerals; setae, Arabic numerals):</p><table-wrap position="float" orientation="portrait"><table id="TID0E3CBI" rules="all"><tbody><tr><th rowspan="2" colspan="1"/><th rowspan="2" colspan="1">Coxa</th><th rowspan="2" colspan="1">Basis</th><th rowspan="1" colspan="3">Exopod</th><th rowspan="1" colspan="2">Endopod</th></tr><tr><th rowspan="1" colspan="1">1</th><th rowspan="1" colspan="1">2</th><th rowspan="1" colspan="1">3</th><th rowspan="1" colspan="1">1</th><th rowspan="1" colspan="1">2</th></tr><tr><td rowspan="1" colspan="1">Leg 1</td><td rowspan="1" colspan="1">0–1</td><td rowspan="1" colspan="1">0–0</td><td rowspan="1" colspan="1">I–1</td><td rowspan="1" colspan="1">I–1</td><td rowspan="1" colspan="1">II, I, 4</td><td rowspan="1" colspan="1">0–3</td><td rowspan="1" colspan="1">1, 2, 3</td></tr><tr><td rowspan="1" colspan="1">Leg 2</td><td rowspan="1" colspan="1">0–1</td><td rowspan="1" colspan="1">0–0</td><td rowspan="1" colspan="1">I–1</td><td rowspan="1" colspan="1">I–1</td><td rowspan="1" colspan="1">III, I, 5</td><td rowspan="1" colspan="1">0–3</td><td rowspan="1" colspan="1">2, 2, 4</td></tr><tr><td rowspan="1" colspan="1">Leg 3</td><td rowspan="1" colspan="1">0–1</td><td rowspan="1" colspan="1">0–0</td><td rowspan="1" colspan="1">I–1</td><td rowspan="1" colspan="1">I–1</td><td rowspan="1" colspan="1">III, I, 5</td><td rowspan="1" colspan="1">0–3</td><td rowspan="1" colspan="1">2, 2, 4</td></tr><tr><td rowspan="1" colspan="1">Leg 4</td><td rowspan="1" colspan="1">0–0</td><td rowspan="1" colspan="1">0–0</td><td rowspan="1" colspan="1">I–1</td><td rowspan="1" colspan="1">I–1</td><td rowspan="1" colspan="1">III, I, 5</td><td rowspan="1" colspan="1">0–3</td><td rowspan="1" colspan="1">2, 2, 3</td></tr></tbody></table></table-wrap><p>Leg 5 (Fig. <xref ref-type="fig" rid="F4">4E</xref>) asymmetrical but with same number of spines and processes; coxa and intercoxal sclerite completely fused; right basis broader and slightly shorter than left basis, each with one posterior plumose seta; exopod 2-segmented; first exopodal segment of right leg shorter than that of left leg; with 1 lateral fused process and 1 strong spine distally; second exopodal segment of right leg slightly longer than that of left leg, extending into tapering process fused to its segment, with 2 lateral articulated spines (proximal one smaller).</p><fig id="F4" position="float" orientation="portrait"><object-id xmlns:xlink="http://www.w3.org/1999/xlink" content-type="doi" xlink:type="simple">10.3897/zookeys.922.46977.figure4</object-id><object-id xmlns:xlink="http://www.w3.org/1999/xlink" content-type="arpha" xlink:type="simple">CFD4BE17-15A9-575F-82CD-95646D438975</object-id><label>Figure 4.</label><caption><p><italic><tp:taxon-name><tp:taxon-name-part taxon-name-part-type="genus" reg="Calanopia">Calanopia</tp:taxon-name-part> <tp:taxon-name-part taxon-name-part-type="species" reg="media">media</tp:taxon-name-part></tp:taxon-name></italic> female from the Red Sea <bold>A</bold> leg 1, anterior view <bold>B</bold> leg 2, anterior view <bold>C</bold> leg 3, anterior view <bold>D</bold> leg 4, posterior view <bold>E</bold> leg 5, posterior view. Scale bars in mm.</p></caption><graphic xmlns:xlink="http://www.w3.org/1999/xlink" xlink:href="zookeys-922-013-g004.jpg" position="float" orientation="portrait" xlink:type="simple" id="oo_393811.jpg"><uri content-type="original_file" xlink:type="simple">https://binary.pensoft.net/fig/393811</uri></graphic></fig><p><bold>Male. <italic><tp:taxon-name><tp:taxon-name-part taxon-name-part-type="genus" reg="Prosome">Prosome</tp:taxon-name-part></tp:taxon-name></italic></bold> (Fig. <xref ref-type="fig" rid="F5">5A</xref>) 2.1 times as long as urosome; cephalosome and first pedigerous somite completely separated; fourth and fifth pedigerous somites completely fused (Figs <xref ref-type="fig" rid="F5">5A</xref>, <xref ref-type="fig" rid="F6">6B</xref>); rostrum as in female (Fig. <xref ref-type="fig" rid="F5">5 B, C</xref>); posterior corners of prosome slightly asymmetrical (right one slightly longer than left), with a sharp triangular process directed posteriorly and with a distinct ventral knob or process on its right medial margin, which cannot be seen in dorsal view (Figs <xref ref-type="fig" rid="F5">5D</xref>, <xref ref-type="fig" rid="F6">6B</xref>). Urosome composed of 5 free somites, genital somite with genital aperture located ventrolaterally on posterior left side margin; second urosomite longer than other somites; anal somite shorter than preceding somite; caudal rami symmetrical, 2.2 times longer than wide, each ramus with 6 setae (II–VI) and seta VII small, inserted in ventrodistal medial margin.</p><p><bold><italic>Antennule</italic></bold> (Figs <xref ref-type="fig" rid="F5">5E, F</xref>, <xref ref-type="fig" rid="F6">6C</xref>) geniculate on right side, left one similar to that of female (except for second segment, which carries longer posterior setae): right one indistinctly 17–segmented, segments 3–4 incompletely fused ventrally, segments 5–6 and 7–8 completely fused dorsally, segment 13 with long denticles on proximal 1/4 and short denticles that extend to distal fourth part, segment 14 tooth ridge possessing triangle denticles proximally, which extend back to distally-directed spure-like process, armature as follows: ancestral segment I (segment 1) = 2 setae + aesthetasc (ae), II–V (2) = 8 + 2ae, VI (3) = 2 + ae VII (4) = 2 + ae, VIII–IX (5) = 4 (2 spiniform) + 2ae, X–XI (6) = 4 (1 spiniform) + ae, XII (7) = 1 + ae, XIII (8) = 1 + ae, XIV (9) = 2+ ae, XV (10) = naked, XVI–XVII (11) = 3 + 2 ae, XVIII–XIX (12) = 1+ process] + ae, XX (13) = 1+ ae, XXI–XXIII (14) = 2 + process +ae, XXIV (15) = 1 + 1, XXV (16) = 1+ ae + 1, XXVI–XXVIII (17) = 5 + ae.</p><p>Antenna, mouthparts and legs 1–4 as in female. Leg 5 (Figs <xref ref-type="fig" rid="F5">5G</xref>, <xref ref-type="fig" rid="F6">6D</xref>) uniramous, asymmetrical; coxae and intercoxal sclerite completely fused. Left leg basis carrying 1 plumose seta posteriorly near two-thirds of its length; exopod 2-segmented, first segment shorter than basis (0.46 times) with small laterodistal spine; second segment nearly 1.35 times as long as first one, bearing 3 articulated spines (2 stout apically and one small laterally), medial hirsute margin with one distal fused spine. Right leg 5 (Figs <xref ref-type="fig" rid="F5">5G</xref>, <xref ref-type="fig" rid="F6">6D</xref>), longer than left; basis slightly longer than coxa, carrying one posterior plumose seta; right exopod 2-segmented, first segment with small thumb-like process located at approximately one-third of segment length, with small seta near base of thumb, lateral margin concave with bilobed flap-like process; second exopodal segment approximately 0.7 as long as first exopod segment, curved at about mid-length and bluntly rounded distally, bearing 2 setae in depression (one proximal and one central) and 2 unequal outer setae at mid-length (proximal one longer than distal).</p><fig id="F5" position="float" orientation="portrait"><object-id xmlns:xlink="http://www.w3.org/1999/xlink" content-type="doi" xlink:type="simple">10.3897/zookeys.922.46977.figure5</object-id><object-id xmlns:xlink="http://www.w3.org/1999/xlink" content-type="arpha" xlink:type="simple">B720A0D4-E217-5D13-992D-7EFEE13A3CFF</object-id><label>Figure 5.</label><caption><p><italic><tp:taxon-name><tp:taxon-name-part taxon-name-part-type="genus" reg="Calanopia">Calanopia</tp:taxon-name-part> <tp:taxon-name-part taxon-name-part-type="species" reg="media">media</tp:taxon-name-part></tp:taxon-name></italic> male from the Red Sea <bold>A</bold> habitus, dorsal view <bold>B</bold> rostrum, lateral view <bold>C</bold> enlarged rostral filaments (rudimentary rostral notch indicated by arrow) <bold>D</bold> abdomen, ventral view (knob indicated by arrow) <bold>E</bold> right antennule <bold>F</bold> enlarged segments XVIII–XXIII <bold>G</bold> leg 5, posterior view. Scale bars in mm.</p></caption><graphic xmlns:xlink="http://www.w3.org/1999/xlink" xlink:href="zookeys-922-013-g005.jpg" position="float" orientation="portrait" xlink:type="simple" id="oo_393812.jpg"><uri content-type="original_file" xlink:type="simple">https://binary.pensoft.net/fig/393812</uri></graphic></fig><fig id="F6" position="float" orientation="portrait"><object-id xmlns:xlink="http://www.w3.org/1999/xlink" content-type="doi" xlink:type="simple">10.3897/zookeys.922.46977.figure6</object-id><object-id xmlns:xlink="http://www.w3.org/1999/xlink" content-type="arpha" xlink:type="simple">ACD9DBC0-2C17-5AB5-BB3D-6C92459D2487</object-id><label>Figure 6.</label><caption><p>SEM micrograph of <italic><tp:taxon-name><tp:taxon-name-part taxon-name-part-type="genus" reg="Calanopia">Calanopia</tp:taxon-name-part> <tp:taxon-name-part taxon-name-part-type="species" reg="media">media</tp:taxon-name-part></tp:taxon-name></italic> male from the Red Sea <bold>A</bold> rostrum, ventral view <bold>B</bold> prosomal end with abdomen, ventral view (medial notch indicated by arrow) <bold>C</bold> enlarged segments XX–XXIII <bold>D</bold> male leg 5, posterior view.</p></caption><graphic xmlns:xlink="http://www.w3.org/1999/xlink" xlink:href="zookeys-922-013-g006.jpg" position="float" orientation="portrait" xlink:type="simple" id="oo_393813.jpg"><uri content-type="original_file" xlink:type="simple">https://binary.pensoft.net/fig/393813</uri></graphic></fig></tp:treatment-sec><tp:treatment-sec sec-type="variation" id="SECID0ETOAE"><title>Variations.</title><p>On the ventral surface of the female genital compound somite of some specimens, a small fold in the cuticle may be found on the right or left side. Also, the degree of anteromedial expansion of the female right caudal ramus varies among specimens. The anteromedial expansion of the female right caudal ramus was present in most of the specimens collected from the study area (about 90% of the population), and sometimes the degree of this expansion varied greatly among specimens. In some specimens, the right caudal ramus had a concave or straight medial margin. Moreover, the ventral knob on the right side of the male prosome posterior corners varies in size.</p></tp:treatment-sec><tp:treatment-sec sec-type="remarks" id="SECID0EYOAE"><title>Remarks.</title><p>We compared our specimens with the paratypes deposited at the Natural History Museum, London (<named-content xmlns:xlink="http://www.w3.org/1999/xlink" content-type="dwc:institutional_code" xlink:type="simple">BMNH</named-content> 1926.2.16.69-88), and concluded that our specimens are <italic><tp:taxon-name><tp:taxon-name-part taxon-name-part-type="genus" reg="Calanopia">C.</tp:taxon-name-part> <tp:taxon-name-part taxon-name-part-type="species" reg="media">media</tp:taxon-name-part></tp:taxon-name></italic>. Both our specimens and the paratypes shared most of the diagnostic features of the species, such as: the shape of the fifth pediger, the presence of 2 ventral spinules on the right side of the female genital compound somite, and the structure of both female and male leg 5. However, the asymmetry of female leg 5 (right leg basis broader and slightly shorter than left, first exopodal segment of right leg shorter than that of left leg and second exopodal segment of right leg slightly longer than on left leg) and the presence of a ventral knob on the right side of the prosome were probably overlooked in the original description by <xref ref-type="bibr" rid="B20">Gurney (1927)</xref>. Nevertheless, our specimens differ in the asymmetry of the caudal rami, of which the right ramus is broader and expanded anteromedially, and slightly shorter than the left one.</p></tp:treatment-sec><tp:treatment-sec sec-type="distribution" id="SECID0EVPAE"><title>Distribution.</title><p><italic><tp:taxon-name><tp:taxon-name-part taxon-name-part-type="genus" reg="Calanopia">Calanopia</tp:taxon-name-part> <tp:taxon-name-part taxon-name-part-type="species" reg="media">media</tp:taxon-name-part></tp:taxon-name></italic> was originally described from the Suez Gulf and the southern part of the Suez Canal (<xref ref-type="bibr" rid="B20">Gurney 1927</xref>) during the CAMBRIDGE Expedition. Subsequently, <xref ref-type="bibr" rid="B31">Pesta (1941)</xref> collected this species during the POLA Expedition in the southern Red Sea (<named-content xmlns:xlink="http://www.w3.org/1999/xlink" content-type="dwc:verbatimCoordinates" xlink:type="simple"><named-content content-type="geo-json" specific-use="{&#34;type&#34;:&#34;Point&#34;,&#34;coordinates&#34;:[40.090000,15.436667]}" id="NCID0ERQAE" xlink:type="simple">15°26'12"N, 40°05'24"E</named-content></named-content>). In 1956, Rose recorded this species from the Vietnamese waters. Later, it was recorded from the Levantine Basin by <xref ref-type="bibr" rid="B4">Berdugo (1968)</xref> and <xref ref-type="bibr" rid="B24">Lakkis (1984)</xref> and considered to be a Lessepsian migrant species. In the present study, <italic><tp:taxon-name><tp:taxon-name-part taxon-name-part-type="genus" reg="Calanopia">C.</tp:taxon-name-part> <tp:taxon-name-part taxon-name-part-type="species" reg="media">media</tp:taxon-name-part></tp:taxon-name></italic> was found in considerable abundance (106 ind. m<sup>-3</sup>) in samples collected at sunset (6:00 pm; UTC+3), with the highest densities at midnight (150 ind. m<sup>-3</sup>). Copepodid stages were relatively low, constituting 9 and 5% of the population at sunset and midnight, respectively. It was completely absent from near the surface in morning and midday samples. The sex ratio (males/females) of <italic><tp:taxon-name><tp:taxon-name-part taxon-name-part-type="genus" reg="Calanopia">C.</tp:taxon-name-part> <tp:taxon-name-part taxon-name-part-type="species" reg="media">media</tp:taxon-name-part></tp:taxon-name></italic> varied between 0.46 and 0.54 at 6:00 pm and 12:00 am (UTC+3), respectively.</p></tp:treatment-sec><tp:treatment-sec sec-type="Molecular diversity" id="SECID0EXRAE"><title>Molecular diversity.</title><p>A 624-bp region of the <abbrev xmlns:xlink="http://www.w3.org/1999/xlink" xlink:title="mitochondrial gene cytochrome oxidase subunit I" id="ABBRID0E4RAE" xlink:type="simple">mtCOI</abbrev> was obtained for four female individuals of <italic><tp:taxon-name><tp:taxon-name-part taxon-name-part-type="genus" reg="Calanopia">C.</tp:taxon-name-part> <tp:taxon-name-part taxon-name-part-type="species" reg="media">media</tp:taxon-name-part></tp:taxon-name></italic>, which varied in the degree of anteromedial expansion of the female right caudal ramus in specimens collected from Obhur Creek, central Red Sea. Results showed that the four analyzed specimens have nearly identical <abbrev xmlns:xlink="http://www.w3.org/1999/xlink" xlink:title="mitochondrial gene cytochrome oxidase subunit I" id="ABBRID0EMSAE" xlink:type="simple">mtCOI</abbrev> sequences, with a distance ranging between 0.013 and 0.016 based on the pairwise distance method and Kimura 2 parameter model. The intraspecific variation in the <abbrev xmlns:xlink="http://www.w3.org/1999/xlink" xlink:title="mitochondrial gene cytochrome oxidase subunit I" id="ABBRID0EQSAE" xlink:type="simple">mtCOI</abbrev> sequences of the other Red Sea species, <italic><tp:taxon-name><tp:taxon-name-part taxon-name-part-type="genus" reg="Calanopia">C.</tp:taxon-name-part> <tp:taxon-name-part taxon-name-part-type="species" reg="minor">minor</tp:taxon-name-part></tp:taxon-name></italic> and <italic><tp:taxon-name><tp:taxon-name-part taxon-name-part-type="genus" reg="Calanopia">C.</tp:taxon-name-part> <tp:taxon-name-part taxon-name-part-type="species" reg="thompsoni">thompsoni</tp:taxon-name-part></tp:taxon-name></italic>, were 0.000 and 0.002, respectively.</p><p>Moreover, in the current analysis, sequences were obtained for three other <italic><tp:taxon-name><tp:taxon-name-part taxon-name-part-type="genus" reg="Calanopia">Calanopia</tp:taxon-name-part></tp:taxon-name></italic> species collected from the study area (<italic><tp:taxon-name><tp:taxon-name-part taxon-name-part-type="genus" reg="Calanopia">C.</tp:taxon-name-part> <tp:taxon-name-part taxon-name-part-type="species" reg="elliptica">elliptica</tp:taxon-name-part></tp:taxon-name></italic>, <italic><tp:taxon-name><tp:taxon-name-part taxon-name-part-type="genus" reg="Calanopia">C.</tp:taxon-name-part> <tp:taxon-name-part taxon-name-part-type="species" reg="minor">minor</tp:taxon-name-part></tp:taxon-name></italic> and <italic><tp:taxon-name><tp:taxon-name-part taxon-name-part-type="genus" reg="Calanopia">C.</tp:taxon-name-part> <tp:taxon-name-part taxon-name-part-type="species" reg="thompsoni">thompsoni</tp:taxon-name-part></tp:taxon-name></italic>) and sequences of one species (<italic><tp:taxon-name><tp:taxon-name-part taxon-name-part-type="genus" reg="Calanopia">C.</tp:taxon-name-part> <tp:taxon-name-part taxon-name-part-type="species" reg="thompsoni">thompsoni</tp:taxon-name-part></tp:taxon-name></italic>) were obtained from NCBI. The <abbrev xmlns:xlink="http://www.w3.org/1999/xlink" xlink:title="mitochondrial gene cytochrome oxidase subunit I" id="ABBRID0E6UAE" xlink:type="simple">mtCOI</abbrev> sequences of <italic><tp:taxon-name><tp:taxon-name-part taxon-name-part-type="genus" reg="Calanopia">Calanopia</tp:taxon-name-part></tp:taxon-name></italic> species (i.e., <italic><tp:taxon-name><tp:taxon-name-part taxon-name-part-type="genus" reg="Calanopia">C.</tp:taxon-name-part> <tp:taxon-name-part taxon-name-part-type="species" reg="elliptica">elliptica</tp:taxon-name-part></tp:taxon-name></italic>, <italic><tp:taxon-name><tp:taxon-name-part taxon-name-part-type="genus" reg="Calanopia">C.</tp:taxon-name-part> <tp:taxon-name-part taxon-name-part-type="species" reg="media">media</tp:taxon-name-part></tp:taxon-name></italic>, <italic><tp:taxon-name><tp:taxon-name-part taxon-name-part-type="genus" reg="Calanopia">C.</tp:taxon-name-part> <tp:taxon-name-part taxon-name-part-type="species" reg="minor">minor</tp:taxon-name-part></tp:taxon-name></italic> and <italic><tp:taxon-name><tp:taxon-name-part taxon-name-part-type="genus" reg="Calanopia">C.</tp:taxon-name-part> <tp:taxon-name-part taxon-name-part-type="species" reg="thompsoni">thompsoni</tp:taxon-name-part></tp:taxon-name></italic>) from the Red Sea differ between 21.3% and 29.4% (Table <xref ref-type="table" rid="T1">1</xref> and Fig. <xref ref-type="fig" rid="F7">7</xref>). A Neighbor Joining phylogenetic analysis using the Kimura 2 parameter model showed that <italic><tp:taxon-name><tp:taxon-name-part taxon-name-part-type="genus" reg="Calanopia">C.</tp:taxon-name-part> <tp:taxon-name-part taxon-name-part-type="species" reg="media">media</tp:taxon-name-part></tp:taxon-name></italic> was clearly distinct from its congeneric species (Fig. <xref ref-type="fig" rid="F7">7</xref>). Concerning <italic><tp:taxon-name><tp:taxon-name-part taxon-name-part-type="genus" reg="Calanopia">C.</tp:taxon-name-part> <tp:taxon-name-part taxon-name-part-type="species" reg="thompsoni">thompsoni</tp:taxon-name-part></tp:taxon-name></italic>, the only sequenced <abbrev xmlns:xlink="http://www.w3.org/1999/xlink" xlink:title="mitochondrial gene cytochrome oxidase subunit I" id="ABBRID0EYXAE" xlink:type="simple">mtCOI</abbrev> in NCBI, it is clear that the average distance between Red Sea specimens and Indian Ocean specimens (<ext-link xmlns:xlink="http://www.w3.org/1999/xlink" ext-link-type="gen" xlink:href="KP068656" xlink:type="simple">KP068656</ext-link>–<ext-link xmlns:xlink="http://www.w3.org/1999/xlink" ext-link-type="gen" xlink:href="KP068659" xlink:type="simple">KP068659</ext-link>) was 0.035 (0.030–0.042), whereas for the China seas’ specimens it was 0.201 (0.193–0.211).</p><fig id="F7" position="float" orientation="portrait"><object-id xmlns:xlink="http://www.w3.org/1999/xlink" content-type="doi" xlink:type="simple">10.3897/zookeys.922.46977.figure7</object-id><object-id xmlns:xlink="http://www.w3.org/1999/xlink" content-type="arpha" xlink:type="simple">4E9B1604-94D1-5556-84C5-831B7ABC9ABD</object-id><label>Figure 7.</label><caption><p>Neighbor Joining phylogenetic tree based on the <abbrev xmlns:xlink="http://www.w3.org/1999/xlink" xlink:title="mitochondrial gene cytochrome oxidase subunit I" id="ABBRID0EOYAE" xlink:type="simple">mtCOI</abbrev> genes of <italic><tp:taxon-name><tp:taxon-name-part taxon-name-part-type="genus" reg="Calanopia">Calanopia</tp:taxon-name-part> <tp:taxon-name-part taxon-name-part-type="species" reg="elliptica">elliptica</tp:taxon-name-part></tp:taxon-name></italic>, <italic><tp:taxon-name><tp:taxon-name-part taxon-name-part-type="genus" reg="Calanopia">C.</tp:taxon-name-part> <tp:taxon-name-part taxon-name-part-type="species" reg="media">media</tp:taxon-name-part></tp:taxon-name></italic>, <italic><tp:taxon-name><tp:taxon-name-part taxon-name-part-type="genus" reg="Calanopia">C.</tp:taxon-name-part> <tp:taxon-name-part taxon-name-part-type="species" reg="minor">minor</tp:taxon-name-part></tp:taxon-name></italic> and <italic><tp:taxon-name><tp:taxon-name-part taxon-name-part-type="genus" reg="Calanopia">C.</tp:taxon-name-part> <tp:taxon-name-part taxon-name-part-type="species" reg="thompsoni">thompsoni</tp:taxon-name-part></tp:taxon-name></italic> from the Red Sea (indicated by *). <italic><tp:taxon-name><tp:taxon-name-part taxon-name-part-type="genus" reg="Calanopia">Calanopia</tp:taxon-name-part> <tp:taxon-name-part taxon-name-part-type="species" reg="thompsoni">thompsoni</tp:taxon-name-part></tp:taxon-name></italic> sequences (indicated by +) from GenBank were used for comparative analysis.</p></caption><graphic xmlns:xlink="http://www.w3.org/1999/xlink" xlink:href="zookeys-922-013-g007.jpg" position="float" orientation="portrait" xlink:type="simple" id="oo_393814.jpg"><uri content-type="original_file" xlink:type="simple">https://binary.pensoft.net/fig/393814</uri></graphic></fig><table-wrap id="T1" position="float" orientation="portrait"><label>Table 1.</label><caption><p>Pairwise distances for <abbrev xmlns:xlink="http://www.w3.org/1999/xlink" xlink:title="mitochondrial gene cytochrome oxidase subunit I" id="ABBRID0EX1AE" xlink:type="simple">mtCOI</abbrev> sequences between <italic><tp:taxon-name><tp:taxon-name-part taxon-name-part-type="genus" reg="Calanopia">Calanopia</tp:taxon-name-part> <tp:taxon-name-part taxon-name-part-type="species" reg="elliptica">elliptica</tp:taxon-name-part></tp:taxon-name></italic>, <italic><tp:taxon-name><tp:taxon-name-part taxon-name-part-type="genus" reg="Calanopia">C.</tp:taxon-name-part> <tp:taxon-name-part taxon-name-part-type="species" reg="media">media</tp:taxon-name-part></tp:taxon-name></italic>, <italic><tp:taxon-name><tp:taxon-name-part taxon-name-part-type="genus" reg="Calanopia">C.</tp:taxon-name-part> <tp:taxon-name-part taxon-name-part-type="species" reg="minor">minor</tp:taxon-name-part></tp:taxon-name></italic> and <italic><tp:taxon-name><tp:taxon-name-part taxon-name-part-type="genus" reg="Calanopia">C.</tp:taxon-name-part> <tp:taxon-name-part taxon-name-part-type="species" reg="thompsoni">thompsoni</tp:taxon-name-part></tp:taxon-name></italic> from the Red Sea (indicated by *). <italic><tp:taxon-name><tp:taxon-name-part taxon-name-part-type="genus" reg="Calanopia">Calanopia</tp:taxon-name-part> <tp:taxon-name-part taxon-name-part-type="species" reg="thompsoni">thompsoni</tp:taxon-name-part></tp:taxon-name></italic> sequences from GenBank (indicated by +) were used for comparative analysis.</p></caption><table id="TID0ETZAG" rules="all"><tbody><tr><th rowspan="1" colspan="1">No.</th><th rowspan="1" colspan="1">Species</th><th rowspan="1" colspan="1">1</th><th rowspan="1" colspan="1">2</th><th rowspan="1" colspan="1">3</th><th rowspan="1" colspan="1">4</th><th rowspan="1" colspan="1">5</th><th rowspan="1" colspan="1">6</th><th rowspan="1" colspan="1">7</th><th rowspan="1" colspan="1">8</th><th rowspan="1" colspan="1">9</th><th rowspan="1" colspan="1">10</th><th rowspan="1" colspan="1">11</th><th rowspan="1" colspan="1">12</th><th rowspan="1" colspan="1">13</th><th rowspan="1" colspan="1">14</th><th rowspan="1" colspan="1">15</th><th rowspan="1" colspan="1">16</th><th rowspan="1" colspan="1">17</th><th rowspan="1" colspan="1">18</th><th rowspan="1" colspan="1">19</th><th rowspan="1" colspan="1">20</th></tr><tr><td rowspan="1" colspan="1">1</td><td rowspan="1" colspan="1"><italic><tp:taxon-name><tp:taxon-name-part taxon-name-part-type="genus" reg="Calanopia">C.</tp:taxon-name-part> <tp:taxon-name-part taxon-name-part-type="species" reg="media">media</tp:taxon-name-part></tp:taxon-name></italic> (<ext-link xmlns:xlink="http://www.w3.org/1999/xlink" ext-link-type="gen" xlink:href="MN445608" xlink:type="simple">MN445608</ext-link>)*</td><td rowspan="1" colspan="1"/><td rowspan="1" colspan="1"/><td rowspan="1" colspan="1"/><td rowspan="1" colspan="1"/><td rowspan="1" colspan="1"/><td rowspan="1" colspan="1"/><td rowspan="1" colspan="1"/><td rowspan="1" colspan="1"/><td rowspan="1" colspan="1"/><td rowspan="1" colspan="1"/><td rowspan="1" colspan="1"/><td rowspan="1" colspan="1"/><td rowspan="1" colspan="1"/><td rowspan="1" colspan="1"/><td rowspan="1" colspan="1"/><td rowspan="1" colspan="1"/><td rowspan="1" colspan="1"/><td rowspan="1" colspan="1"/><td rowspan="1" colspan="1"/><td rowspan="1" colspan="1"/></tr><tr><td rowspan="1" colspan="1">2</td><td rowspan="1" colspan="1"><italic><tp:taxon-name><tp:taxon-name-part taxon-name-part-type="genus" reg="Calanopia">C.</tp:taxon-name-part> <tp:taxon-name-part taxon-name-part-type="species" reg="media">media</tp:taxon-name-part></tp:taxon-name></italic> (<ext-link xmlns:xlink="http://www.w3.org/1999/xlink" ext-link-type="gen" xlink:href="MN445609" xlink:type="simple">MN445609</ext-link>)*</td><td rowspan="1" colspan="1">0.016</td><td rowspan="1" colspan="1"/><td rowspan="1" colspan="1"/><td rowspan="1" colspan="1"/><td rowspan="1" colspan="1"/><td rowspan="1" colspan="1"/><td rowspan="1" colspan="1"/><td rowspan="1" colspan="1"/><td rowspan="1" colspan="1"/><td rowspan="1" colspan="1"/><td rowspan="1" colspan="1"/><td rowspan="1" colspan="1"/><td rowspan="1" colspan="1"/><td rowspan="1" colspan="1"/><td rowspan="1" colspan="1"/><td rowspan="1" colspan="1"/><td rowspan="1" colspan="1"/><td rowspan="1" colspan="1"/><td rowspan="1" colspan="1"/><td rowspan="1" colspan="1"/></tr><tr><td rowspan="1" colspan="1">3</td><td rowspan="1" colspan="1"><italic><tp:taxon-name><tp:taxon-name-part taxon-name-part-type="genus" reg="Calanopia">C.</tp:taxon-name-part> <tp:taxon-name-part taxon-name-part-type="species" reg="media">media</tp:taxon-name-part></tp:taxon-name></italic> (<ext-link xmlns:xlink="http://www.w3.org/1999/xlink" ext-link-type="gen" xlink:href="MN445610" xlink:type="simple">MN445610</ext-link>)*</td><td rowspan="1" colspan="1">0.013</td><td rowspan="1" colspan="1">0.016</td><td rowspan="1" colspan="1"/><td rowspan="1" colspan="1"/><td rowspan="1" colspan="1"/><td rowspan="1" colspan="1"/><td rowspan="1" colspan="1"/><td rowspan="1" colspan="1"/><td rowspan="1" colspan="1"/><td rowspan="1" colspan="1"/><td rowspan="1" colspan="1"/><td rowspan="1" colspan="1"/><td rowspan="1" colspan="1"/><td rowspan="1" colspan="1"/><td rowspan="1" colspan="1"/><td rowspan="1" colspan="1"/><td rowspan="1" colspan="1"/><td rowspan="1" colspan="1"/><td rowspan="1" colspan="1"/><td rowspan="1" colspan="1"/></tr><tr><td rowspan="1" colspan="1">4</td><td rowspan="1" colspan="1"><italic><tp:taxon-name><tp:taxon-name-part taxon-name-part-type="genus" reg="Calanopia">C.</tp:taxon-name-part> <tp:taxon-name-part taxon-name-part-type="species" reg="media">media</tp:taxon-name-part></tp:taxon-name></italic> (<ext-link xmlns:xlink="http://www.w3.org/1999/xlink" ext-link-type="gen" xlink:href="MN445611" xlink:type="simple">MN445611</ext-link>)*</td><td rowspan="1" colspan="1">0.013</td><td rowspan="1" colspan="1">0.013</td><td rowspan="1" colspan="1">0.013</td><td rowspan="1" colspan="1"/><td rowspan="1" colspan="1"/><td rowspan="1" colspan="1"/><td rowspan="1" colspan="1"/><td rowspan="1" colspan="1"/><td rowspan="1" colspan="1"/><td rowspan="1" colspan="1"/><td rowspan="1" colspan="1"/><td rowspan="1" colspan="1"/><td rowspan="1" colspan="1"/><td rowspan="1" colspan="1"/><td rowspan="1" colspan="1"/><td rowspan="1" colspan="1"/><td rowspan="1" colspan="1"/><td rowspan="1" colspan="1"/><td rowspan="1" colspan="1"/><td rowspan="1" colspan="1"/></tr><tr><td rowspan="1" colspan="1">5</td><td rowspan="1" colspan="1"><italic><tp:taxon-name><tp:taxon-name-part taxon-name-part-type="genus" reg="Calanopia">C.</tp:taxon-name-part> <tp:taxon-name-part taxon-name-part-type="species" reg="minor">minor</tp:taxon-name-part></tp:taxon-name></italic> (<ext-link xmlns:xlink="http://www.w3.org/1999/xlink" ext-link-type="gen" xlink:href="MN796251" xlink:type="simple">MN796251</ext-link>)*</td><td rowspan="1" colspan="1">0.289</td><td rowspan="1" colspan="1">0.279</td><td rowspan="1" colspan="1">0.291</td><td rowspan="1" colspan="1">0.282</td><td rowspan="1" colspan="1"/><td rowspan="1" colspan="1"/><td rowspan="1" colspan="1"/><td rowspan="1" colspan="1"/><td rowspan="1" colspan="1"/><td rowspan="1" colspan="1"/><td rowspan="1" colspan="1"/><td rowspan="1" colspan="1"/><td rowspan="1" colspan="1"/><td rowspan="1" colspan="1"/><td rowspan="1" colspan="1"/><td rowspan="1" colspan="1"/><td rowspan="1" colspan="1"/><td rowspan="1" colspan="1"/><td rowspan="1" colspan="1"/><td rowspan="1" colspan="1"/></tr><tr><td rowspan="1" colspan="1">6</td><td rowspan="1" colspan="1"><italic><tp:taxon-name><tp:taxon-name-part taxon-name-part-type="genus" reg="Calanopia">C.</tp:taxon-name-part> <tp:taxon-name-part taxon-name-part-type="species" reg="minor">minor</tp:taxon-name-part></tp:taxon-name></italic> (<ext-link xmlns:xlink="http://www.w3.org/1999/xlink" ext-link-type="gen" xlink:href="MN796252" xlink:type="simple">MN796252</ext-link>)*</td><td rowspan="1" colspan="1">0.288</td><td rowspan="1" colspan="1">0.279</td><td rowspan="1" colspan="1">0.290</td><td rowspan="1" colspan="1">0.282</td><td rowspan="1" colspan="1">0.000</td><td rowspan="1" colspan="1"/><td rowspan="1" colspan="1"/><td rowspan="1" colspan="1"/><td rowspan="1" colspan="1"/><td rowspan="1" colspan="1"/><td rowspan="1" colspan="1"/><td rowspan="1" colspan="1"/><td rowspan="1" colspan="1"/><td rowspan="1" colspan="1"/><td rowspan="1" colspan="1"/><td rowspan="1" colspan="1"/><td rowspan="1" colspan="1"/><td rowspan="1" colspan="1"/><td rowspan="1" colspan="1"/><td rowspan="1" colspan="1"/></tr><tr><td rowspan="1" colspan="1">7</td><td rowspan="1" colspan="1"><italic><tp:taxon-name><tp:taxon-name-part taxon-name-part-type="genus" reg="Calanopia">C.</tp:taxon-name-part> <tp:taxon-name-part taxon-name-part-type="species" reg="minor">minor</tp:taxon-name-part></tp:taxon-name></italic> (<ext-link xmlns:xlink="http://www.w3.org/1999/xlink" ext-link-type="gen" xlink:href="MN796253" xlink:type="simple">MN796253</ext-link>)*</td><td rowspan="1" colspan="1">0.288</td><td rowspan="1" colspan="1">0.279</td><td rowspan="1" colspan="1">0.290</td><td rowspan="1" colspan="1">0.282</td><td rowspan="1" colspan="1">0.000</td><td rowspan="1" colspan="1">0.000</td><td rowspan="1" colspan="1"/><td rowspan="1" colspan="1"/><td rowspan="1" colspan="1"/><td rowspan="1" colspan="1"/><td rowspan="1" colspan="1"/><td rowspan="1" colspan="1"/><td rowspan="1" colspan="1"/><td rowspan="1" colspan="1"/><td rowspan="1" colspan="1"/><td rowspan="1" colspan="1"/><td rowspan="1" colspan="1"/><td rowspan="1" colspan="1"/><td rowspan="1" colspan="1"/><td rowspan="1" colspan="1"/></tr><tr><td rowspan="1" colspan="1">8</td><td rowspan="1" colspan="1"><italic><tp:taxon-name><tp:taxon-name-part taxon-name-part-type="genus" reg="Calanopia">C.</tp:taxon-name-part> <tp:taxon-name-part taxon-name-part-type="species" reg="elliptica">elliptica</tp:taxon-name-part></tp:taxon-name></italic> (<ext-link xmlns:xlink="http://www.w3.org/1999/xlink" ext-link-type="gen" xlink:href="MN796254" xlink:type="simple">MN796254</ext-link>)*</td><td rowspan="1" colspan="1">0.263</td><td rowspan="1" colspan="1">0.278</td><td rowspan="1" colspan="1">0.260</td><td rowspan="1" colspan="1">0.263</td><td rowspan="1" colspan="1">0.294</td><td rowspan="1" colspan="1">0.293</td><td rowspan="1" colspan="1">0.293</td><td rowspan="1" colspan="1"/><td rowspan="1" colspan="1"/><td rowspan="1" colspan="1"/><td rowspan="1" colspan="1"/><td rowspan="1" colspan="1"/><td rowspan="1" colspan="1"/><td rowspan="1" colspan="1"/><td rowspan="1" colspan="1"/><td rowspan="1" colspan="1"/><td rowspan="1" colspan="1"/><td rowspan="1" colspan="1"/><td rowspan="1" colspan="1"/><td rowspan="1" colspan="1"/></tr><tr><td rowspan="1" colspan="1">9</td><td rowspan="1" colspan="1"><italic><tp:taxon-name><tp:taxon-name-part taxon-name-part-type="genus" reg="Calanopia">C.</tp:taxon-name-part> <tp:taxon-name-part taxon-name-part-type="species" reg="thompsoni">thompsoni</tp:taxon-name-part></tp:taxon-name></italic> (<ext-link xmlns:xlink="http://www.w3.org/1999/xlink" ext-link-type="gen" xlink:href="MN796255" xlink:type="simple">MN796255</ext-link>)*</td><td rowspan="1" colspan="1">0.227</td><td rowspan="1" colspan="1">0.238</td><td rowspan="1" colspan="1">0.238</td><td rowspan="1" colspan="1">0.233</td><td rowspan="1" colspan="1">0.270</td><td rowspan="1" colspan="1">0.269</td><td rowspan="1" colspan="1">0.269</td><td rowspan="1" colspan="1">0.232</td><td rowspan="1" colspan="1"/><td rowspan="1" colspan="1"/><td rowspan="1" colspan="1"/><td rowspan="1" colspan="1"/><td rowspan="1" colspan="1"/><td rowspan="1" colspan="1"/><td rowspan="1" colspan="1"/><td rowspan="1" colspan="1"/><td rowspan="1" colspan="1"/><td rowspan="1" colspan="1"/><td rowspan="1" colspan="1"/><td rowspan="1" colspan="1"/></tr><tr><td rowspan="1" colspan="1">10</td><td rowspan="1" colspan="1"><italic><tp:taxon-name><tp:taxon-name-part taxon-name-part-type="genus" reg="Calanopia">C.</tp:taxon-name-part> <tp:taxon-name-part taxon-name-part-type="species" reg="thompsoni">thompsoni</tp:taxon-name-part></tp:taxon-name></italic> (<ext-link xmlns:xlink="http://www.w3.org/1999/xlink" ext-link-type="gen" xlink:href="MN796256" xlink:type="simple">MN796256</ext-link>)*</td><td rowspan="1" colspan="1">0.231</td><td rowspan="1" colspan="1">0.242</td><td rowspan="1" colspan="1">0.241</td><td rowspan="1" colspan="1">0.236</td><td rowspan="1" colspan="1">0.267</td><td rowspan="1" colspan="1">0.267</td><td rowspan="1" colspan="1">0.267</td><td rowspan="1" colspan="1">0.235</td><td rowspan="1" colspan="1">0.002</td><td rowspan="1" colspan="1"/><td rowspan="1" colspan="1"/><td rowspan="1" colspan="1"/><td rowspan="1" colspan="1"/><td rowspan="1" colspan="1"/><td rowspan="1" colspan="1"/><td rowspan="1" colspan="1"/><td rowspan="1" colspan="1"/><td rowspan="1" colspan="1"/><td rowspan="1" colspan="1"/><td rowspan="1" colspan="1"/></tr><tr><td rowspan="1" colspan="1">11</td><td rowspan="1" colspan="1"><italic><tp:taxon-name><tp:taxon-name-part taxon-name-part-type="genus" reg="Calanopia">C.</tp:taxon-name-part> <tp:taxon-name-part taxon-name-part-type="species" reg="thompsoni">thompsoni</tp:taxon-name-part></tp:taxon-name></italic> (<ext-link xmlns:xlink="http://www.w3.org/1999/xlink" ext-link-type="gen" xlink:href="KP068656" xlink:type="simple">KP068656</ext-link>)+</td><td rowspan="1" colspan="1">0.213</td><td rowspan="1" colspan="1">0.225</td><td rowspan="1" colspan="1">0.223</td><td rowspan="1" colspan="1">0.218</td><td rowspan="1" colspan="1">0.276</td><td rowspan="1" colspan="1">0.275</td><td rowspan="1" colspan="1">0.275</td><td rowspan="1" colspan="1">0.235</td><td rowspan="1" colspan="1">0.034</td><td rowspan="1" colspan="1">0.036</td><td rowspan="1" colspan="1"/><td rowspan="1" colspan="1"/><td rowspan="1" colspan="1"/><td rowspan="1" colspan="1"/><td rowspan="1" colspan="1"/><td rowspan="1" colspan="1"/><td rowspan="1" colspan="1"/><td rowspan="1" colspan="1"/><td rowspan="1" colspan="1"/><td rowspan="1" colspan="1"/></tr><tr><td rowspan="1" colspan="1">12</td><td rowspan="1" colspan="1"><italic><tp:taxon-name><tp:taxon-name-part taxon-name-part-type="genus" reg="Calanopia">C.</tp:taxon-name-part> <tp:taxon-name-part taxon-name-part-type="species" reg="thompsoni">thompsoni</tp:taxon-name-part></tp:taxon-name></italic> (<ext-link xmlns:xlink="http://www.w3.org/1999/xlink" ext-link-type="gen" xlink:href="KP068657" xlink:type="simple">KP068657</ext-link>)+</td><td rowspan="1" colspan="1">0.211</td><td rowspan="1" colspan="1">0.223</td><td rowspan="1" colspan="1">0.220</td><td rowspan="1" colspan="1">0.216</td><td rowspan="1" colspan="1">0.273</td><td rowspan="1" colspan="1">0.272</td><td rowspan="1" colspan="1">0.272</td><td rowspan="1" colspan="1">0.232</td><td rowspan="1" colspan="1">0.032</td><td rowspan="1" colspan="1">0.034</td><td rowspan="1" colspan="1">0.002</td><td rowspan="1" colspan="1"/><td rowspan="1" colspan="1"/><td rowspan="1" colspan="1"/><td rowspan="1" colspan="1"/><td rowspan="1" colspan="1"/><td rowspan="1" colspan="1"/><td rowspan="1" colspan="1"/><td rowspan="1" colspan="1"/><td rowspan="1" colspan="1"/></tr><tr><td rowspan="1" colspan="1">13</td><td rowspan="1" colspan="1"><italic><tp:taxon-name><tp:taxon-name-part taxon-name-part-type="genus" reg="Calanopia">C.</tp:taxon-name-part> <tp:taxon-name-part taxon-name-part-type="species" reg="thompsoni">thompsoni</tp:taxon-name-part></tp:taxon-name></italic> (<ext-link xmlns:xlink="http://www.w3.org/1999/xlink" ext-link-type="gen" xlink:href="KP068658" xlink:type="simple">KP068658</ext-link>)+</td><td rowspan="1" colspan="1">0.211</td><td rowspan="1" colspan="1">0.223</td><td rowspan="1" colspan="1">0.220</td><td rowspan="1" colspan="1">0.216</td><td rowspan="1" colspan="1">0.275</td><td rowspan="1" colspan="1">0.275</td><td rowspan="1" colspan="1">0.275</td><td rowspan="1" colspan="1">0.235</td><td rowspan="1" colspan="1">0.030</td><td rowspan="1" colspan="1">0.033</td><td rowspan="1" colspan="1">0.003</td><td rowspan="1" colspan="1">0.002</td><td rowspan="1" colspan="1"/><td rowspan="1" colspan="1"/><td rowspan="1" colspan="1"/><td rowspan="1" colspan="1"/><td rowspan="1" colspan="1"/><td rowspan="1" colspan="1"/><td rowspan="1" colspan="1"/><td rowspan="1" colspan="1"/></tr><tr><td rowspan="1" colspan="1">14</td><td rowspan="1" colspan="1"><italic><tp:taxon-name><tp:taxon-name-part taxon-name-part-type="genus" reg="Calanopia">C.</tp:taxon-name-part> <tp:taxon-name-part taxon-name-part-type="species" reg="thompsoni">thompsoni</tp:taxon-name-part></tp:taxon-name></italic> (<ext-link xmlns:xlink="http://www.w3.org/1999/xlink" ext-link-type="gen" xlink:href="KP068659" xlink:type="simple">KP068659</ext-link>)+</td><td rowspan="1" colspan="1">0.223</td><td rowspan="1" colspan="1">0.235</td><td rowspan="1" colspan="1">0.233</td><td rowspan="1" colspan="1">0.228</td><td rowspan="1" colspan="1">0.290</td><td rowspan="1" colspan="1">0.290</td><td rowspan="1" colspan="1">0.290</td><td rowspan="1" colspan="1">0.248</td><td rowspan="1" colspan="1">0.040</td><td rowspan="1" colspan="1">0.042</td><td rowspan="1" colspan="1">0.008</td><td rowspan="1" colspan="1">0.010</td><td rowspan="1" colspan="1">0.008</td><td rowspan="1" colspan="1"/><td rowspan="1" colspan="1"/><td rowspan="1" colspan="1"/><td rowspan="1" colspan="1"/><td rowspan="1" colspan="1"/><td rowspan="1" colspan="1"/><td rowspan="1" colspan="1"/></tr><tr><td rowspan="1" colspan="1">15</td><td rowspan="1" colspan="1"><italic><tp:taxon-name><tp:taxon-name-part taxon-name-part-type="genus" reg="Calanopia">C.</tp:taxon-name-part> <tp:taxon-name-part taxon-name-part-type="species" reg="thompsoni">thompsoni</tp:taxon-name-part></tp:taxon-name></italic> (<ext-link xmlns:xlink="http://www.w3.org/1999/xlink" ext-link-type="gen" xlink:href="KF977243" xlink:type="simple">KF977243</ext-link>)+</td><td rowspan="1" colspan="1">0.221</td><td rowspan="1" colspan="1">0.224</td><td rowspan="1" colspan="1">0.226</td><td rowspan="1" colspan="1">0.215</td><td rowspan="1" colspan="1">0.253</td><td rowspan="1" colspan="1">0.252</td><td rowspan="1" colspan="1">0.252</td><td rowspan="1" colspan="1">0.225</td><td rowspan="1" colspan="1">0.195</td><td rowspan="1" colspan="1">0.193</td><td rowspan="1" colspan="1">0.229</td><td rowspan="1" colspan="1">0.227</td><td rowspan="1" colspan="1">0.226</td><td rowspan="1" colspan="1">0.238</td><td rowspan="1" colspan="1"/><td rowspan="1" colspan="1"/><td rowspan="1" colspan="1"/><td rowspan="1" colspan="1"/><td rowspan="1" colspan="1"/><td rowspan="1" colspan="1"/></tr><tr><td rowspan="1" colspan="1">16</td><td rowspan="1" colspan="1"><italic><tp:taxon-name><tp:taxon-name-part taxon-name-part-type="genus" reg="Calanopia">C.</tp:taxon-name-part> <tp:taxon-name-part taxon-name-part-type="species" reg="thompsoni">thompsoni</tp:taxon-name-part></tp:taxon-name></italic> (<ext-link xmlns:xlink="http://www.w3.org/1999/xlink" ext-link-type="gen" xlink:href="KF977244" xlink:type="simple">KF977244</ext-link>)+</td><td rowspan="1" colspan="1">0.240</td><td rowspan="1" colspan="1">0.242</td><td rowspan="1" colspan="1">0.244</td><td rowspan="1" colspan="1">0.233</td><td rowspan="1" colspan="1">0.255</td><td rowspan="1" colspan="1">0.255</td><td rowspan="1" colspan="1">0.255</td><td rowspan="1" colspan="1">0.244</td><td rowspan="1" colspan="1">0.208</td><td rowspan="1" colspan="1">0.206</td><td rowspan="1" colspan="1">0.241</td><td rowspan="1" colspan="1">0.239</td><td rowspan="1" colspan="1">0.239</td><td rowspan="1" colspan="1">0.251</td><td rowspan="1" colspan="1">0.022</td><td rowspan="1" colspan="1"/><td rowspan="1" colspan="1"/><td rowspan="1" colspan="1"/><td rowspan="1" colspan="1"/><td rowspan="1" colspan="1"/></tr><tr><td rowspan="1" colspan="1">17</td><td rowspan="1" colspan="1"><italic><tp:taxon-name><tp:taxon-name-part taxon-name-part-type="genus" reg="Calanopia">C.</tp:taxon-name-part> <tp:taxon-name-part taxon-name-part-type="species" reg="thompsoni">thompsoni</tp:taxon-name-part></tp:taxon-name></italic> (<ext-link xmlns:xlink="http://www.w3.org/1999/xlink" ext-link-type="gen" xlink:href="KF977245" xlink:type="simple">KF977245</ext-link>)+</td><td rowspan="1" colspan="1">0.235</td><td rowspan="1" colspan="1">0.238</td><td rowspan="1" colspan="1">0.240</td><td rowspan="1" colspan="1">0.228</td><td rowspan="1" colspan="1">0.258</td><td rowspan="1" colspan="1">0.258</td><td rowspan="1" colspan="1">0.258</td><td rowspan="1" colspan="1">0.244</td><td rowspan="1" colspan="1">0.198</td><td rowspan="1" colspan="1">0.196</td><td rowspan="1" colspan="1">0.234</td><td rowspan="1" colspan="1">0.232</td><td rowspan="1" colspan="1">0.231</td><td rowspan="1" colspan="1">0.244</td><td rowspan="1" colspan="1">0.026</td><td rowspan="1" colspan="1">0.009</td><td rowspan="1" colspan="1"/><td rowspan="1" colspan="1"/><td rowspan="1" colspan="1"/><td rowspan="1" colspan="1"/></tr><tr><td rowspan="1" colspan="1">18</td><td rowspan="1" colspan="1"><italic><tp:taxon-name><tp:taxon-name-part taxon-name-part-type="genus" reg="Calanopia">C.</tp:taxon-name-part> <tp:taxon-name-part taxon-name-part-type="species" reg="thompsoni">thompsoni</tp:taxon-name-part></tp:taxon-name></italic> (<ext-link xmlns:xlink="http://www.w3.org/1999/xlink" ext-link-type="gen" xlink:href="KF977246" xlink:type="simple">KF977246</ext-link>)+</td><td rowspan="1" colspan="1">0.231</td><td rowspan="1" colspan="1">0.233</td><td rowspan="1" colspan="1">0.235</td><td rowspan="1" colspan="1">0.224</td><td rowspan="1" colspan="1">0.264</td><td rowspan="1" colspan="1">0.263</td><td rowspan="1" colspan="1">0.263</td><td rowspan="1" colspan="1">0.239</td><td rowspan="1" colspan="1">0.200</td><td rowspan="1" colspan="1">0.198</td><td rowspan="1" colspan="1">0.224</td><td rowspan="1" colspan="1">0.222</td><td rowspan="1" colspan="1">0.222</td><td rowspan="1" colspan="1">0.234</td><td rowspan="1" colspan="1">0.022</td><td rowspan="1" colspan="1">0.021</td><td rowspan="1" colspan="1">0.018</td><td rowspan="1" colspan="1"/><td rowspan="1" colspan="1"/><td rowspan="1" colspan="1"/></tr><tr><td rowspan="1" colspan="1">19</td><td rowspan="1" colspan="1"><italic><tp:taxon-name><tp:taxon-name-part taxon-name-part-type="genus" reg="Calanopia">C.</tp:taxon-name-part> <tp:taxon-name-part taxon-name-part-type="species" reg="thompsoni">thompsoni</tp:taxon-name-part></tp:taxon-name></italic> (<ext-link xmlns:xlink="http://www.w3.org/1999/xlink" ext-link-type="gen" xlink:href="KF977247" xlink:type="simple">KF977247</ext-link>)+</td><td rowspan="1" colspan="1">0.242</td><td rowspan="1" colspan="1">0.245</td><td rowspan="1" colspan="1">0.247</td><td rowspan="1" colspan="1">0.235</td><td rowspan="1" colspan="1">0.252</td><td rowspan="1" colspan="1">0.252</td><td rowspan="1" colspan="1">0.252</td><td rowspan="1" colspan="1">0.239</td><td rowspan="1" colspan="1">0.211</td><td rowspan="1" colspan="1">0.208</td><td rowspan="1" colspan="1">0.239</td><td rowspan="1" colspan="1">0.236</td><td rowspan="1" colspan="1">0.236</td><td rowspan="1" colspan="1">0.248</td><td rowspan="1" colspan="1">0.022</td><td rowspan="1" colspan="1">0.006</td><td rowspan="1" colspan="1">0.009</td><td rowspan="1" colspan="1">0.021</td><td rowspan="1" colspan="1"/><td rowspan="1" colspan="1"/></tr><tr><td rowspan="1" colspan="1">20</td><td rowspan="1" colspan="1"><italic><tp:taxon-name><tp:taxon-name-part taxon-name-part-type="genus" reg="Calanopia">C.</tp:taxon-name-part> <tp:taxon-name-part taxon-name-part-type="species" reg="thompsoni">thompsoni</tp:taxon-name-part></tp:taxon-name></italic> (<ext-link xmlns:xlink="http://www.w3.org/1999/xlink" ext-link-type="gen" xlink:href="KF977248" xlink:type="simple">KF977248</ext-link>)+</td><td rowspan="1" colspan="1">0.233</td><td rowspan="1" colspan="1">0.235</td><td rowspan="1" colspan="1">0.237</td><td rowspan="1" colspan="1">0.226</td><td rowspan="1" colspan="1">0.255</td><td rowspan="1" colspan="1">0.255</td><td rowspan="1" colspan="1">0.255</td><td rowspan="1" colspan="1">0.244</td><td rowspan="1" colspan="1">0.203</td><td rowspan="1" colspan="1">0.201</td><td rowspan="1" colspan="1">0.243</td><td rowspan="1" colspan="1">0.240</td><td rowspan="1" colspan="1">0.240</td><td rowspan="1" colspan="1">0.252</td><td rowspan="1" colspan="1">0.021</td><td rowspan="1" colspan="1">0.004</td><td rowspan="1" colspan="1">0.010</td><td rowspan="1" colspan="1">0.019</td><td rowspan="1" colspan="1">0.007</td><td rowspan="1" colspan="1"/></tr><tr><td rowspan="1" colspan="1">21</td><td rowspan="1" colspan="1"><italic><tp:taxon-name><tp:taxon-name-part taxon-name-part-type="genus" reg="Calanopia">C.</tp:taxon-name-part> <tp:taxon-name-part taxon-name-part-type="species" reg="thompsoni">thompsoni</tp:taxon-name-part></tp:taxon-name></italic> (<ext-link xmlns:xlink="http://www.w3.org/1999/xlink" ext-link-type="gen" xlink:href="AY145429" xlink:type="simple">AY145429</ext-link>)+</td><td rowspan="1" colspan="1">0.231</td><td rowspan="1" colspan="1">0.233</td><td rowspan="1" colspan="1">0.235</td><td rowspan="1" colspan="1">0.224</td><td rowspan="1" colspan="1">0.267</td><td rowspan="1" colspan="1">0.266</td><td rowspan="1" colspan="1">0.266</td><td rowspan="1" colspan="1">0.233</td><td rowspan="1" colspan="1">0.205</td><td rowspan="1" colspan="1">0.203</td><td rowspan="1" colspan="1">0.221</td><td rowspan="1" colspan="1">0.219</td><td rowspan="1" colspan="1">0.219</td><td rowspan="1" colspan="1">0.231</td><td rowspan="1" colspan="1">0.026</td><td rowspan="1" colspan="1">0.018</td><td rowspan="1" colspan="1">0.018</td><td rowspan="1" colspan="1">0.011</td><td rowspan="1" colspan="1">0.018</td><td rowspan="1" colspan="1">0.020</td></tr></tbody></table></table-wrap></tp:treatment-sec><ref-list><ref id="B20"><mixed-citation xmlns:xlink="http://www.w3.org/1999/xlink" xlink:type="simple"><person-group><name name-style="western"><surname>Gurney</surname><given-names>R</given-names></name></person-group> (<year>1927</year>) <article-title>Report on the <tp:taxon-name><tp:taxon-name-part taxon-name-part-type="subphylum">Crustacea</tp:taxon-name-part></tp:taxon-name>:- <tp:taxon-name><tp:taxon-name-part taxon-name-part-type="subclass">Copepoda</tp:taxon-name-part></tp:taxon-name> and <tp:taxon-name><tp:taxon-name-part taxon-name-part-type="infraorder">Cladocera</tp:taxon-name-part></tp:taxon-name> of the Plankton.</article-title><source>The Transactions of the Zoological Society of London</source><volume>22</volume>(<issue>2</issue>): <fpage>139</fpage>–<lpage>172</lpage>. <ext-link xlink:type="simple" ext-link-type="doi" xlink:href="10.1111/j.1096-3642.1927.tb00328.x">https://doi.org/10.1111/j.1096-3642.1927.tb00328.x</ext-link></mixed-citation></ref><ref id="B31"><mixed-citation xmlns:xlink="http://www.w3.org/1999/xlink" xlink:type="simple"><person-group><name name-style="western"><surname>Pesta</surname><given-names>O</given-names></name></person-group> (<year>1941</year>) <article-title>Die Arten der Copepodengattungen Candacia Dana und <italic><tp:taxon-name><tp:taxon-name-part taxon-name-part-type="genus">Calanopia</tp:taxon-name-part></tp:taxon-name></italic> Dana ausdem Roten Meer.</article-title><source>Sitzungsberichte der Akademie der Wissenschaften Wien, (Mathematisch Naturwissenschaftliche Klasse)</source><volume>150</volume>: <fpage>157</fpage>–<lpage>180</lpage>. [Figs 1–10]</mixed-citation></ref><ref id="B4"><mixed-citation xmlns:xlink="http://www.w3.org/1999/xlink" xlink:type="simple"><person-group><name name-style="western"><surname>Berdugo</surname><given-names>V</given-names></name></person-group> (<year>1968</year>) <article-title>Sur la présence dans la Méditerranée orientale de deux espèces du genre <italic><tp:taxon-name><tp:taxon-name-part taxon-name-part-type="genus">Calanopia</tp:taxon-name-part></tp:taxon-name></italic> (<tp:taxon-name><tp:taxon-name-part taxon-name-part-type="subclass">Copepoda</tp:taxon-name-part></tp:taxon-name>, <tp:taxon-name><tp:taxon-name-part taxon-name-part-type="order">Calanoida</tp:taxon-name-part></tp:taxon-name>).</article-title><source>Rapports et Procès-Verbaux des Réunions, Commission Internationale pour I’Exploration Scientifique de la mer Méditerranée</source><volume>19</volume>(<issue>3</issue>): <fpage>445</fpage>–<lpage>446</lpage>.</mixed-citation></ref><ref id="B24"><mixed-citation xmlns:xlink="http://www.w3.org/1999/xlink" xlink:type="simple"><person-group><name name-style="western"><surname>Lakkis</surname><given-names>S</given-names></name></person-group> (<year>1984</year>) On the presence of some rare copepods in the Levantine Basin. Crustaceana Supplement: 286–304.</mixed-citation></ref></ref-list></tp:taxon-treatment>
